# Supplementary material for: PEG-Fusion Repair After Peripheral Nerve Injuries Enhances Behavioral Recovery and Reduces Self-Mutilation in Rat Models
Source: Neurol Int. 2026 Apr 28;18(5):83. doi: 10.3390/neurolint18050083 (PMC13209851; doi:10.3390/neurolint18050083)
Supplement: Supplementary file 1 [file neurolint-18-00083-s001.zip]

Archive with 1 entries (1 files):
- neurolint-4220040-supplementary.pdf
